# Supplementary material for: The association between analgesic drug use in pregnancy and neurodevelopmental disorders: protocol for an umbrella review
Source: Syst Rev. 2020 Sep 2;9:202. doi: 10.1186/s13643-020-01465-9 (PMC7469356; doi:10.1186/s13643-020-01465-9)
Supplement: Supplementary file 1 — Additional file 1:. Data extraction form. [file 13643_2020_1465_MOESM1_ESM.xlsx]

## Sheet: (Reviewer ID)
ESSENTIAL INFORMATION	ID	Authors	Title	Publication Year	Database names	Search Type	Search terms	Fulfils inclusion criteria (1= Yes, 2= No, 3= Not sure)	Fulfils exclusion criteria (1= Yes, 2= No, 3= Not sure)	Number of participants category (1= ≥100,000, 2 = 10,000-99,999, 3 = 1,000-9,999, 4 = 100-999, 5 < 100)	Number of Participants (n)	Data extraction approach (free text)	Data synthesis method (1= quantitative, 2= qualitative, 3= mixed, 4= Not sure)	Data synthesis method (description)	Missing essential information? (1= Yes, 2 = No, 3 = Not sure)	What essential information is missing? (If none, state NA)	Additional comments (Essential Information)	PRESENTATION	Presentation format [select all applicable] (1= Descriptive, 2 = Graphical, 3 = Table, 4 = Others (state)	Additional comments (Presentation)	STUDY DESIGN	Study Design A (1= Meta-analysis, 2= Systematic Review, 3 = Others (state))	Study Design A1 (Meta-analysis) Publication Bias Present? (1 = Yes, 2 = No, 3 = Not sure)	Study Design A2 (Systematic Review) Publication Bias Present? (1 = Yes, 2 = No, 3 = Not sure)	Study Design A3 (Others) Publication Bias Present? (1 = Yes, 2 = No, 3 = Not sure)	Study Design A1 (Meta-analysis) Analysis Method(s)	Study Design A2 (Systematic Review) Analysis Method(s)	Study Design A3 (Others) Analysis Method(s)	Study Design B [Select all applicable] (1= Cross-sectional, 2= Longitudinal, 3 = Randomised Control Trial, 4 = Quasi-experimental, 5 = Mixed, 6 = Others (state))	Additional comments (Study Design)	SELECTION	Include for final analysis? (1= Yes, 2= No, 3 = Not sure)	If 2= no, why not included in final analysis? (text)	FINDINGS/SUMMARY	Results A -Effect Size [State NA if not applicable i.e. systematic review]	Significance (p-value) [State NA if not applicable i.e. systematic review]	Outcome Findings	Other findings	Short summary (text)	Additional comments (Findings/Summary)
